# Supplementary material for: Dietary Inulin to Improve SARS-CoV-2 Vaccine Response in Kidney Transplant Recipients: The RIVASTIM-Inulin Randomised Controlled Trial
Source: Vaccines (Basel). 2024 Jun 3;12(6):608. doi: 10.3390/vaccines12060608 (PMC11209582; doi:10.3390/vaccines12060608)
Supplement: Supplementary file 1 [file vaccines-12-00608-s001.zip]

Archive with 2 entries (2 files):
- vaccines-3017079-supplementary-figures.pdf
- vaccines-3017079-supplementary.pdf
